# Supplementary material for: FGFR signaling maintains a drug persistent cell population following epithelial-mesenchymal transition
Source: Oncotarget. 2016 Nov 4;7(50):83424–36. doi: 10.18632/oncotarget.13117 (PMC5347779; doi:10.18632/oncotarget.13117)
Supplement: Supplementary file 2 [file oncotarget-07-83424-s002.xlsx]

## Sheet: Nanostring
	Nanostring Tumor Progression and Metastasis Gene panel. All values are fold regulation of the indicated genes normalized to Parental HMLE-Her2 cells set to 1.
	Gene Name	post-TGFb	LapR		Gene Name	post-TGFb	LapR		Gene Name	post-TGFb	LapR		Gene Name	post-TGFb	LapR		Gene Name	post-TGFb	LapR		Gene Name	post-TGFb	LapR		Gene Name	post-TGFb	LapR		Gene Name	post-TGFb	LapR		Gene Name	post-TGFb	LapR
	COL5A1	586.833	733.604		BNC2	4.75	5.04938		FBLN1	2.29156	1.86301		TIMP4	1.46759	1.26157		RHOA	1.1111	1.42033		PCOLCE	0.879278	3.11147		ADAM28	0.703553	0.471132		ITGB6	0.52553	0.0476128		KRT1	0.228199	0.0447238
	VIM	317.821	362.026		CSPG4	4.73163	4.84976		ACVRL1	2.27213	1.44122		CHI3L1	1.4659	1.26127		DLG1	1.10903	0.812373		APC	0.877109	1.34581		GIMAP4	0.698201	0.560925		HDHD3	0.521431	0.463494		TNFSF10	0.228159	0.118724
	COL6A1	276.651	267.685		CXCL10	4.62853	2.38997		ECSCR	2.23457	0.561728		IL1RL1	1.4659	1.26127		CDKN2A	1.10664	1.151		EIF4E2	0.872554	1.0449		SPARCL1	0.697764	0.560524		FOXO4	0.520755	1.13666		KRT14	0.227905	0.00135651
	IGFBP7	181.629	102.573		COL4A2	4.56748	3.26043		FMOD	2.23457	2.80556		C3AR1	1.46569	3.36469		VSIG4	1.10585	1.07661		NFKB1	0.864963	0.884155		TNN	0.697764	0.841172		PRSS22	0.512463	0.158376		SOX2	0.221769	0.197823
	LUM	135.884	121.644		MYLK	4.54933	6.40994		VEGFA	2.1528	1.68939		SHB	1.46074	2.11364		ITGA2	1.10036	0.26612		PTPRB	0.86291	0.713765		SNRPF	0.689874	0.61927		SNAI1	0.508592	0.480833		CKMT1A	0.214304	0.1643
	COL5A2	120.544	106.115		FOXC2	4.51103	4.7879		LAMB3	2.13494	0.825749		NRCAM	1.44659	1.37595		ECM2	1.09948	1.262		MAPK1	0.859696	0.960192		TNFRSF1A	0.688395	0.883269		TMEM30B	0.504703	0.032626		ID2	0.209955	0.423763
	COL6A2	119.184	132.159		CALD1	4.48008	2.48436		MMP14	2.12611	1.00002		GDF5	1.43461	2.64201		NR3C1	1.09926	1.36974		ARAP2	0.859037	0.717897		CHAD	0.68545	1.22372		CLDN1	0.504251	0.318254		ST14	0.206636	0.00652884
	CDH11	105.089	53.1803		SMURF2	4.37466	2.04085		TNFRSF12A	2.12128	1.04014		GZMK	1.43461	1.44122		CXCR3	1.09252	1.31657		RBL1	0.855846	1.05467		TAL1	0.68545	0.917578		PLA2G10	0.502776	0.897594		SNAI3	0.200962	0.201702
	VCAN	75.7815	51.289		IL1A	4.30901	0.250648		TXNIP	2.1119	1.18468		SRPX2	1.43217	1.38382		RNH1	1.09121	1.10462		SP1	0.852455	0.920322		WIPF1	0.68545	1.52902		GATA4	0.502313	0.504163		BMP7	0.193594	0.776512
	SERPINE1	74.652	65.9161		TNFSF12	4.2896	5.96384		MYH11	2.09722	0.842593		GPX1	1.42928	1.77975		SRC	1.09077	1.32844		CEP295	0.851507	1.31254		SLC12A6	0.682763	0.77199		NDNF	0.502313	3.86864		FGFR3	0.191721	0.107526
	IL6	70.5643	141.623		ITGA1	4.23942	5.08767		IL15	2.09451	2.16325		KIAA1462	1.42368	2.52266		SKP1	1.08945	1.33966		PLXDC1	0.838889	1.68333		CCL21	0.68074	0.841527		TJP2	0.498877	0.32146		AGR2	0.186142	0.224316
	FBN1	64.5786	23.1716		RRAS	4.23099	5.27474		MMP1	2.09421	0.102561		HIF1A	1.42122	1.54997		FLT1	1.08881	2.18686		NPR1	0.83807	0.600793		CXCR2	0.677974	0.400441		MAPK3	0.497331	0.0998678		ITGA8	0.185185	0.337037
	COL1A1	61.4244	10.7291		KCNJ8	4.19259	6.06111		NFATC2	2.07022	2.87044		TNMD	1.39815	0.561728		RUNX1	1.0798	1.05139		ACVR1C	0.838046	0.748072		B3GNT3	0.676378	0.125391		SPINK5	0.496573	0.124743		PRR15L	0.17627	0.236163
	COL3A1	58.6033	158.482		ADAM8	4.07711	2.1314		COL6A3	2.06192	0.90605		MGP	1.39667	1.34608		AAMP	1.07972	1.28061		CCL7	0.837963	0.421296		CD24	0.671929	0.50856		ARHGAP32	0.490249	0.554382		S100A14	0.173339	0.00619311
	SRGN	58.3617	46.6509		LTBP4	4.07401	4.51135		RBPJ	2.05568	2.01252		ITM2A	1.3966	1.12191		MAP3K7	1.07515	1.16566		CTSG	0.837963	1.68519		ENPEP	0.67037	2.69444		CLEC2B	0.488628	1.68234		EGLN3	0.155451	0.190767
	WNT5B	49.0432	26.6559		TIMP2	4.01683	4.57878		TWIST1	2.04923	2.37304		TMEM100	1.3966	3.36728		ZFYVE9	1.07394	1.32279		DLL4	0.837963	0.841049		KDR	0.670244	0.740192		TMC6	0.487762	0.255533		ITGB8	0.153018	0.266117
	FN1	45.3173	20.7135		ITGB3	3.98148	18.5185		AREG	2.04005	0.329558		BGN	1.3963	1.61218		SMAD5	1.06751	1.19396		THBS2	0.837963	0.842593		KISS1	0.669957	0.673041		SV2B	0.478519	0.360212		DSC2	0.145089	0.0353414
	TGFB2	37.0841	34.2543		ITGA5	3.93491	3.69499		EREG	2.03437	0.961339		AKT2	1.39577	1.24654		CMA1	1.06644	1.37595		NR4A1	0.837903	1.9318		PDPN	0.667355	1.93459		IL10RA	0.478203	2.64201		RAB25	0.135637	0.0299294
	ZEB1	36.0494	51.6296		SACS	3.86055	4.80276		IL1B	2.02478	0.542162		ROCK1	1.39189	1.34069		VAV2	1.06611	0.887014		FGF9	0.837754	0.673041		GALNT7	0.667024	0.547126		PLA2G2D	0.478203	0.240423		NDRG1	0.126502	0.108432
	CCL5	33.4452	2.78221		ADAMTS1	3.84327	1.53374		FRAS1	2.02448	1.15652		PDGFA	1.38541	0.485231		RAF1	1.06429	1.38759		PPFIBP2	0.83774	0.90119		SERPINF1	0.665526	1.06008		TOM1L1	0.475752	0.555461		APOH	0.115607	0.210405
	SULF1	32.4977	8.57817		AKAP2	3.83734	2.82527		MS4A6A	2.01018	1.00925		NFAT5	1.38357	0.815646		ANPEP	1.06335	0.646975		RUNX1T1	0.837722	0.129537		SLC2A1	0.664841	0.640861		ADAP1	0.474494	0.178662		MAF	0.112801	0.0808647
	FGFR1	31.9715	50.8882		CLU	3.81626	6.33832		FGFR4	1.99427	2.96344		NOX5	1.3709	3.05803		KRT7	1.06096	0.641814		RGCC	0.837702	0.630686		BTG1	0.661052	0.628641		ITGA9	0.46557	0.934224		SLPI	0.0950318	0.0454389
	CADM1	30.7885	46.9881		NID2	3.77904	4.14651		HIPK2	1.9613	2.4834		ZFYVE16	1.36867	1.28489		PPP1R16B	1.04861	1.26157		KLK3	0.837679	0.611438		SH2D3A	0.661005	0.118251		LDHA	0.464032	0.496637		ASPN	0.0925069	0.840888
	HLA-DPB1	28.6435	74.3565		VEGFC	3.76725	1.35334		AEBP1	1.95679	1.12346		HKDC1	1.36829	1.17767		IGF1	1.04703	0.981496		GDF15	0.837637	1.31242		CAV1	0.65942	0.187043		FUT3	0.462611	0.0878962		S100A7	0.0877697	0.00345472
	APOE	24.4498	28.3546		ITGB1	3.75267	3.08815		APOD	1.95679	3.36728		VEZF1	1.3676	1.79694		MTA1	1.04626	1.31489		PIK3R5	0.837616	1.12127		TCEB2	0.658172	0.758498		BCAS1	0.456686	0.458368		VAV3	0.0812677	0.11296
	IL11	24.4235	194.764		FXYD6	3.69969	7.64032		FIGF	1.88657	3.36806		SMAD2	1.3674	2.4964		NTRK1	1.04624	1.26127		SLC44A4	0.837616	0.374101		PTK2B	0.654119	0.299556		ITGB7	0.456686	0.687973		SCNN1A	0.0788786	0.017424
	ZEB2	24.3111	37.3741		COL7A1	3.63537	9.38177		TGFBR2	1.88206	1.92574		IL13RA2	1.36069	1.26127		MYC	1.04284	0.646582		PROK2	0.83749	1.02414		CD36	0.651928	0.748072		ZFPM2	0.456686	0.611438		TJP3	0.0567665	0.0427317
	ACTG2	21.8545	4.89319		PIK3CD	3.62369	5.55853		ETV4	1.8456	1.28799		SEMA3E	1.35302	2.45907		RAC2	1.03905	1.41267		CSF2RB	0.836994	1.26127		TBXA2R	0.651928	2.05656		PTK6	0.454666	0.04811		SYK	0.0275285	0.0967807
	ENPP2	21.1259	42.0889		FAP	3.57492	1.5019		NR4A3	1.84274	1.85014		CXCL12	1.34074	0.674074		ISLR	1.03132	1.03559		PRF1	0.836994	2.52254		RPS27A	0.651891	0.67034		JAM3	0.451246	8.28256		ELF3	0.0192876	0.0172818
	POSTN	20.9422	3.22436		ROBO4	3.55838	3.57341		SPHK2	1.83071	2.11857		SELE	1.34074	1.3463		VEGFB	1.02823	1.51622		PRKCG	0.836994	0.840462		ITGB2	0.651593	0.747174		LEFTY1	0.451246	0.776512
	SERPING1	19.0497	25.8543		CYP1B1	3.5169	3.62869		RAMP2	1.82759	1.68209		TPSD1	1.34074	2.69444		TCEB1	1.02112	1.42159		TMPRSS6	0.836994	1.05087		EPHB4	0.650638	0.38652		SOD1	0.447833	0.72268
	ITGA11	18.6105	7.10072		LAMC1	3.46286	3.26679		PLAU	1.80465	1.34625		TDGF1	1.34043	1.85014		EIF2AK3	1.01861	1.22353		MYO1D	0.833264	0.374825		ALDOA	0.650472	0.482032		ENO3	0.446638	0.673041
	FGF2	18.0571	6.47333		CDK14	3.45317	4.92417		ANGPTL2	1.79511	1.44217		PPP2R1A	1.33916	1.12129		STAT3	1.01806	0.535461		UBA52	0.833261	1.14497		ITGA6	0.650193	0.157017		MT3	0.443658	0.989657
	EMP3	17.0003	15.833		CCBE1	3.44057	2.87533		CXCR4	1.79392	2.40159		CREBBP	1.3316	0.710421		SMAD3	1.01571	2.03974		MUC1	0.827299	0.892975		RBX1	0.649726	0.804349		CDS1	0.438394	0.121087
	ECM1	16.524	17.5858		ANGPTL4	3.4202	2.10254		FBN2	1.76781	3.67379		MED23	1.32344	1.27412		EPAS1	1.01484	1.94163		NCL	0.827296	0.855232		ADAM9	0.647381	0.55658		OCLN	0.43392	0.175492
	COL1A2	16.4327	0.90605		MMP13	3.4202	3.64456		SMAD9	1.74021	2.84698		NOS3	1.31572	0.96037		CD46	1.01002	1.07696		CYB561	0.825063	0.687483		CCL11	0.644128	0.646975		OVOL2	0.420944	0.0920598
	PLXND1	15.4259	13.8056		HMOX1	3.41542	6.51364		ERBB2IP	1.70929	2.06971		RELN	1.31572	2.64201		INHBE	1.00509	1.17761		SMC3	0.821219	0.948238		ARHGDIB	0.644069	0.229521		IBSP	0.419753	0.561728
	MMP2	14.239	12.8594		HEG1	3.41321	6.30209		NF2	1.70436	1.79866		ADD1	1.31056	1.49589		CCL8	1.00463	0.504163		RPS6KB1	0.813393	1.00759		KDM1A	0.642345	0.634597		TF	0.418739	1.47253
	EVI2A	14.1136	10.8085		PLCG2	3.40906	1.91449		PTRF	1.68251	0.90582		PPP3R1	1.30809	1.39325		EMCN	1.00463	0.840888		AGGF1	0.809315	1.02642		TFDP1	0.642154	0.605794		RBM47	0.413596	0.485677
	NRP1	14.1046	24.1388		DENND5A	3.3656	5.43697		ANGPT2	1.67593	1.12191		SRPK2	1.3068	1.14393		PFKFB1	1.00463	0.672525		SLC35A3	0.807952	0.729507		SORD	0.641795	0.771576		IL1RN	0.409539	0.373766		Loading Control Genes
	EDN1	13.9775	3.10147		CEP170	3.31089	2.34498		CAMK2B	1.67593	2.24537		ID4	1.30319	1.12127		TYMP	1.00463	0.840888		MAP2K4	0.807469	0.832459		GDF6	0.62963	0.842593		ERBB3	0.409391	0.227687
	THY1	13.7031	18.6473		BMP4	3.29947	1.3733		PLA2G3	1.67593	4.49074		BAG2	1.30112	1.56372		ANG	0.998932	0.970463		PTEN	0.807144	0.969274		PROM1	0.628373	0.140324		ISL1	0.40682	0.384615		Gene Name	Post-TGF	LapR
	THBS1	13.5723	6.13715		MMP9	3.18384	0.897594		SFRP2	1.67593	0.842593		BMPR1A	1.29813	1.29123		SSTR2	0.994795	0.631001		PTTG1	0.804516	1.03552		TCF20	0.628273	0.626247		PYCARD	0.395236	0.0948947		AGK	0.77491	0.824157
	PLEKHO1	13.4755	18.8697		CCDC80	3.13724	3.65314		LIFR	1.67548	4.20621		CXADR	1.29437	3.67031		MISP	0.994353	0.227218		SERPINA1	0.79993	0.543861		C3	0.623364	1.03154		IRF6	0.39015	0.0472595		AMMECR1L	2.33358	1.9677
	IGFBP4	13.2873	3.05509		LOX	3.07825	2.83748		EGFL7	1.67546	2.18095		HSP90B1	1.28856	1.315		MTBP	0.994224	1.09028		PDCD10	0.798764	0.684068		SLC37A1	0.620631	1.05929		EPCAM	0.388185	0.0153947		CC2D1B	0.670213	1.00925
	ADAMTS12	12.8235	6.34093		EGF	3.07407	5.33179		MMP3	1.67544	0.646975		MAPKAPK3	1.26909	1.64194		TNXB	0.992803	1.55792		CHP1	0.798302	1.20725		PTGIS	0.614436	0.112276		GSN	0.387402	0.494224		CNOT10	0.919863	1.11264
	CDH2	12.5862	9.6904		HOXB13	3.07407	1.12346		NRXN3	1.67536	1.07065		PLXNC1	1.26655	1.32173		EGFR	0.98203	0.587043		WWTR1	0.796794	0.942987		DCC	0.608915	1.07065		ZC3H12A	0.384322	0.291165		CNOT4	1.26204	1.30592
	MEG3	11.8936	2.0185		PTGS2	3.0717	10.3038		S1PR1	1.67536	1.52902		CX3CL1	1.26277	1.10467		EMILIN1	0.978395	0.841049		KRAS	0.791714	0.998402		GPI	0.603005	0.566761		HSPB1	0.379794	0.425945		COG7	0.892098	0.436937
	PTX3	11.8751	9.92598		TIMP1	3.05614	7.07311		SIRT1	1.67076	1.97966		HIPK1	1.26224	1.44194		OGN	0.978395	1.68364		STAB1	0.79126	0.748072		CEACAM6	0.59848	0.180106		BAI1	0.376966	0.588807		DDX50	0.925602	1.0246
	FHL1	11.5883	36.1681		GIMAP6	3.03584	1.47168		EGLN2	1.66629	1.74172		FGF18	1.25772	1.68364		PLA2G2A	0.978395	0.561728		HK2	0.788546	0.465188		MYCL	0.59848	0.600793		CLDN3	0.376966	0.925069		DHX16	1.18863	0.985121
	PMP22	11.2924	33.4441		NME4	2.99656	1.85492		ICAM1	1.65731	3.07357		ITGAM	1.25772	1.96451		AQP1	0.977641	0.700848		GPR56	0.786778	0.47129		CYBB	0.598415	0.240423		CBLC	0.376538	0.0926067		DNAJC14	1.06457	1.24412
	INHBA	10.9195	3.58945		PDGFC	2.97174	2.80888		ELK3	1.65594	1.38881		TBX1	1.25772	1.40278		NF1	0.97226	0.61642		PRKCB	0.785425	0.525737		FREM2	0.598149	0.721084		PDK1	0.374279	0.644281		EDC3	0.684275	0.711856
	CST7	10.8981	5.0463		CTSK	2.96972	6.88141		LAMC2	1.645	0.109574		TIE1	1.25694	1.68287		HGF	0.966548	0.646975		PKM	0.784256	0.831383		PTGDS	0.598149	0.360212		SAMSN1	0.372045	0.18705		EIF2B4	1.21122	1.33478
	DLC1	10.775	6.26955		BICC1	2.96058	2.44271		RTN4	1.64338	1.38764		IFNG	1.25624	1.51341		CHD4	0.962199	1.0524		EVPL	0.783614	0.841218		KRT19	0.591181	0.593903		CLDN4	0.365856	0.0608087		ERCC3	0.794374	1.05387
	TNS1	10.6126	9.64651		EPHA2	2.88066	1.90454		DST	1.63068	0.816618		ITGA7	1.25549	2.94335		PECAM1	0.957269	1.04141		PRKCZ	0.782472	1.04448		HOXA7	0.589445	0.810144		SPINT1	0.360728	0.0864451		FCF1	0.849013	0.750192
	COL18A1	10.564	7.59129		LHFP	2.88038	2.86268		PLCG1	1.62239	2.28916		MTDH	1.24271	1.73583		EMILIN3	0.956407	1.44122		CD163	0.782233	0.673041		MMP10	0.586494	0.504625		CXCL17	0.35889	0.600793		GPATCH3	1.0433	0.857018
	OLFML2B	10.2035	19.1152		CAMK2D	2.87488	3.0205		CDH13	1.61898	0.566142		SOX17	1.23418	0.708374		PITX2	0.956407	2.16116		TCF3	0.777822	0.720989		SH3YL1	0.582864	0.512068		PGK1	0.354803	0.430865		HDAC3	0.656424	0.662936
	COL4A1	9.96256	6.25497		FBLN5	2.84736	5.04625		POPDC3	1.61334	3.18807		SMAD4	1.23138	1.23295		MTOR	0.951251	1.2187		TP53	0.771252	0.657113		ENO1	0.581905	0.761603		LLGL2	0.351622	0.0761499		MRPS5	1.01363	0.983511
	GREM1	9.64043	10.662		PLAUR	2.83911	1.85346		HOXB3	1.60626	2.93094		VHL	1.23069	1.77487		CXCL13	0.949414	0.673041		LAMA1	0.770725	2.11973		COL4A6	0.581856	0.186841		IL18	0.342136	0.109062		MTMR14	1.04389	1.51836
	TFPI2	9.62013	5.91281		PXDN	2.83355	2.79428		SPOCK3	1.59882	1.83516		PEBP4	1.22371	1.17835		PTK2	0.942987	1.44632		HAS1	0.767926	0.981496		ENO2	0.580087	0.941621		CGN	0.335029	0.126171		NOL7	1.06363	0.872688
	MCAM	9.59633	11.8934		LGALS1	2.79585	3.36046		PDCL3	1.59856	1.94671		EP300	1.22177	1.32229		VWA2	0.942741	1.47253		SMAD1	0.766086	0.977726		NODAL	0.580071	0.776512		EPN3	0.330761	0.136565		NUBP1	0.781587	0.623312
	DPYSL3	9.4333	13.3666		C1S	2.77973	2.61907		LY96	1.57703	2.07839		CUL1	1.21539	1.51246		ALOX5	0.942197	1.05087		DPT	0.761144	1.07065		VCAM1	0.580071	0.517438		LRG1	0.325964	0.187147		PRPF38A	0.638766	0.648043
	AKAP12	9.04003	8.6799		CALCRL	2.76411	4.3728		TNC	1.5764	2.25718		MGAT5	1.20093	1.68969		FAM174B	0.942197	1.05087		TBX4	0.761144	0.30614		HPSE	0.579019	1.48439		AP1M2	0.322194	0.0176472		SAP130	1.4086	1.68761
	MPDZ	8.89711	15.1341		SH2B3	2.75644	7.04515		ILK	1.5759	1.85408		EIF4EBP1	1.19788	1.08123		THBS4	0.942197	1.05087		VPS13A	0.754915	1.01729		SET	0.577682	0.502154		F11R	0.321403	0.159822		SF3A3	0.691016	0.819349
	VASH1	8.80093	16.8333		SERPINH1	2.70975	2.8964		TPM2	1.56868	1.63092		ACHE	1.19551	1.92206		CASP8	0.939662	1.21408		BAI3	0.753932	0.336725		DAG1	0.573148	0.543884		CDH1	0.319282	0.00607214		TLK2	1.29708	1.22727
	CNN1	8.37963	13.4722		ZCCHC24	2.69509	6.36323		QKI	1.55621	1.72964		EPHB1	1.19551	0.96037		PIK3CA	0.938796	0.841168		GLYR1	0.745697	0.425995		PRSS8	0.566328	0.0947355		CLDN7	0.318565	0.236947		TMUB2	1.12111	0.923339
	TWIST2	7.76373	7.29056		TGFBI	2.67042	2.46369		ADAMTS8	1.55482	0.240423		MMP17	1.19141	0.710321		PIK3R2	0.93789	1.11081		COMP	0.74409	1.6814		AHNAK	0.560516	0.556627		MMRN2	0.315549	0.196587		TRIM39	1.41582	1.2558
	RAMP1	7.40586	8.41821		ACVR1	2.66244	3.836		CAMK2A	1.55482	1.44122		RB1	1.18328	1.27301		MAP2K2	0.934532	1.25524		NME1	0.740386	0.813947		HDAC5	0.560288	0.808351		LAD1	0.314524	0.0184875		USP39	0.921785	1.12692
	CHRDL1	7.39938	16.4017		TGFB1	2.64548	3.07682		WARS	1.5548	0.892101		DICER1	1.17715	0.82463		BMPER	0.930113	1.6814		CRIP2	0.740279	0.522562		CCR3	0.558642	0.561728		FGL2	0.314451	0.210405		ZC3H14	1.37572	1.24158
	ABI3BP	7.25903	2.64317		STAT1	2.60274	1.40363		PIK3R1	1.55423	1.37822		HK3	1.17407	1.3463		NOS2	0.930113	1.49538		CD2AP	0.738003	0.75354		NAP1L3	0.558642	0.841049		TNF	0.314187	0.175212		ZKSCAN5	1.60563	1.68234
	TCF4	7.19842	6.04421		CTSL	2.5677	2.93664		JAG1	1.55115	1.2634		TSHR	1.17407	2.02037		STAB2	0.930113	1.86845		ADRA2B	0.733372	1.05147		TNFSF13	0.558355	1.309		BMPR1B	0.30605	0.161744		ZNF143	1.02831	1.17856
	NCAM1	6.94184	37.3741		ERBB2	2.55553	3.55117		AKT1	1.54792	1.65924		OAS1	1.16605	0.290135		HSD17B12	0.922214	1.21077		RBL2	0.733316	0.572682		MRC1	0.558211	0.841172		PRELP	0.304458	0.764508		ZNF346	0.753899	0.624769
	TLR4	6.93573	6.73059		BMPR2	2.53901	2.2893		CD34	1.54662	1.42349		VIT	1.15991	1.59597		DENR	0.921943	1.00657		JAM2	0.732948	1.68208		VAMP8	0.553856	0.61174		ID1	0.293646	0.363906
	PTPRM	6.8561	9.60701		ITGA3	2.51879	2.53103		SRF	1.5435	1.45378		SETD2	1.15946	1.63955		HUNK	0.921369	1.00925		ADAM15	0.729966	0.726914		FGFR2	0.549805	0.289143		VWA1	0.293247	0.252081
	SPARC	6.75232	5.35441		CHP2	2.51543	3.92901		CD44	1.54182	1.75771		P3H2	1.15679	1.40186		MS4A4A	0.921369	2.85939		DESI1	0.729724	0.630335		PLS1	0.548601	0.630021		EPS8L1	0.292554	0.213688
	CXCL11	6.7001	1.06232		LAMA4	2.51362	2.33728		MEOX2	1.53704	0.280864		PPP2CB	1.15571	1.10876		UTS2	0.921369	2.52266		MAP2K1	0.729538	0.884566		ITGB1BP1	0.546534	0.566771		EPHA1	0.285322	0.0587855
	LOXL2	6.60425	9.20523		CRISPLD2	2.51249	15.8104		PKN1	1.52946	1.63341		PKNOX1	1.15178	1.31425		BRMS1	0.918019	0.720152		CDC42	0.727285	0.715584		CD82	0.545556	0.563333		TMPRSS4	0.280886	0.0692827
	SNAI2	6.57865	9.94548		DCN	2.51214	6.09595		PNPLA6	1.51665	2.07178		ALB	1.15145	0.840462		AGT	0.913373	0.917578		HSPG2	0.720518	0.645014		NDP	0.542188	0.989657		MYO5C	0.275752	0.0490748
	FSTL1	6.57249	5.61283		SFRP1	2.49037	8.77519		CAMP	1.50926	1.3463		BMP5	1.15145	1.47168		MMP12	0.913373	1.07065		SPDEF	0.71811	0.540648		NRP2	0.539293	0.672931		GRHL2	0.271419	0.040376
	CXCL8	6.38521	13.3128		SYNE1	2.45774	3.58914		FREM1	1.50926	2.02037		SMURF1	1.14712	0.954822		RAC1	0.913095	0.985987		BAD	0.717995	1.30466		FASLG	0.538665	0.360212		ERMP1	0.271368	0.45282
	ADM2	6.28215	3.02775		SCG2	2.40694	6.30636		PTPRC	1.50926	2.69444		DDR2	1.14214	1.83516		SOX9	0.911637	1.28261		CEACAM5	0.717779	0.721084		WNT5A	0.538665	0.480502		TACSTD2	0.268761	0.031762
	PDGFRB	6.14341	14.4395		F3	2.391	0.590363		CLEC3B	1.50786	1.00925		SDC4	1.13937	0.805062		ADAM17	0.907814	0.936261		MFAP4	0.717305	0.480845		CDKN1A	0.537907	0.518769		ESRP1	0.265288	0.00954621
	P3H1	6.07083	6.47563		ROCK2	2.37884	2.47595		CLIC4	1.49803	1.71895		CTNNB1	1.13784	1.18185		AGRN	0.897101	0.596465		PIK3R6	0.717305	0.719947		SERINC5	0.53655	0.493539		NOTCH1	0.261383	0.189978
	SPP1	5.87037	7.57407		LAMA3	2.36988	0.0958431		MED1	1.48954	0.947161		TMPRSS2	1.13681	0.721084		ANXA2P2	0.892529	0.982314		HRAS	0.715994	0.758606		ATPIF1	0.533521	0.594041		EPHB3	0.247976	0.453771
	FERMT2	5.39643	4.80765		FLI1	2.36385	1.80271		GPR124	1.48921	2.0555		NAA15	1.13648	0.835759		RPS6KB2	0.891726	1.04915		GTF2I	0.71425	0.759844		HAPLN1	0.533221	0.611438		FBP1	0.247477	0.343987
	SLIT2	5.28968	3.45229		RORB	2.34815	6.73333		ITGB4	1.4824	0.114831		RORA	1.13337	7.91835		PFKFB4	0.891142	1.77165		PIK3CG	0.708897	0.646975		NRXN1	0.533221	0.30614		CTSH	0.242622	0.467481
	ANGPT1	5.2766	26.9121		CFP	2.30556	0.842593		FST	1.47087	0.0618876		CHRNA7	1.11721	1.23381		CIB1	0.887274	0.966437		SMOC1	0.708897	1.55302		LAMA5	0.533089	0.305857		TSPAN1	0.236415	0.0137554
	AKT3	5.05618	6.53391		FLT4	2.30556	2.52546		MET	1.46906	0.757903		AMH	1.11719	2.52352		KRIT1	0.88056	0.675555		TEK	0.708897	0.517438		MMP24	0.528724	0.708374		HOXA5	0.231693	0.769488
	JUN	4.82318	4.26523		CEACAM1	2.30289	2.94335						CCR2	1.11614	0.560123		GJA5	0.879278	0.588807		TPSB2	0.708897	0.129537		CTNND1	0.525759	0.321677		PPL	0.229014	0.0174848
